# Supplementary material for: Inhibition of Myeloperoxidase Pro-Fibrotic Effect by Noscapine in Equine Endometrium
Source: Int J Mol Sci. 2023 Feb 10;24(4):3593. doi: 10.3390/ijms24043593 (PMC9959736; doi:10.3390/ijms24043593)
Supplement: Supplementary file 1 [file ijms-24-03593-s001.zip]

Archive with 1 entries (1 files):
- ijms-2133299-supplementary.pdf
